# Supplementary material for: Emergence of a High-Risk Klebsiella michiganensis Clone Disseminating Carbapenemase Genes
Source: Front Microbiol. 2022 May 23;13:880248. doi: 10.3389/fmicb.2022.880248 (PMC9169563; doi:10.3389/fmicb.2022.880248)
Supplement: Supplementary file 4 [file Data_Sheet_1.xlsx]

## Sheet: Sheet1
Supplemental_data_file1
Accession	ANI Score	ST	OXY-variant	% identity of query blaOXY gene to reference	Carbapenemase gene	NDM-5 plasmid incompatibility group
NZ_CP055325	97.592	ST95	blaOXY- 5-1	99.65	-
NZ_CP056136	97.547	ST127	blaOXY- 5-1	99.65	_
NZ_CP090078	97.5973	ST91	blaOXY-5-1	99.65	blaSIM-1
NZ CP051427	97.6112	ST86	blaOXY-5-1	99.43	_
NZ_CP065474	97.6319	ST330	blaOXY-5-1	99.54	blaNDM-1, blaIMP-4
NZ_CP058118	97.5085	ST95	blaOXY-5-1	99.77	_
NZ_CP048108	97.7799	Unknown	blaOXY-1-1	99.54	_
NZ_CP065338	98.6473	ST220	blaOXY-1-1	100	_
CP054159	98.6308	Unknown	blaOXY-1-1	100	_
NZ_CP058212	98.6481	Unknown	blaOXY-5-2	98.62	_
NZ_CP073305	98.5429	ST180	blaOXY-1-4	99.77	blaGES7
NZ_CP044109	98.4914	ST180	blaOXY-1-4	99.77	_
NZ_CP085764	98.6651	ST226	blaOXY-1-5	100	blaVIM-1
NZ_AP022547	98.7726	Unknown	blaOXY-1-5	100	_
NZ_CP075881.1	98.7117	ST109	blaOXY-1-3	99.88	blaNDM-1
NZ_CP071393	98.6868	ST370	blaOXY-1-1	100	blaNDM-5	IncX3
NZ_CP060111	98.6521	Unknown	blaOXY-1-1	99.77	_
CP089448	98.7018	ST196	blaOXY-1-3	100	blaKPC-2
CP089407	98.5914	ST11*	blaOXY-4-1	98.5109	blaIMP-4
NZ CP004887	99.251	ST11*	blaOXY-1-1	100	_
NC 016612	99.2828	ST28	blaOXY-1-1	100	_
CP089395	99.1007	ST309	blaOXY-1-7	100	_
NZ CP035214	99.0883	ST314	blaOXY-1-7	99.77	_
NZ CP072119	99.1947	ST315	blaOXY-1-7	100	_
NZ CP042545	99.3124	ST108	blaOXY-1-7	100	blaIMP-4
NZ CP008841	99.2631	ST108	blaOXY-1-7	100	_
CP091470	99.1916	ST265	blaOXY-1-7	100	blaNDM-5	IncX3
NZ CP061930	99.1141	ST342	blaOXY-1-7	99.7	blaVIM-1
NZ CP081351	99.4213	Unknown	blaOXY-1-7	100	blaKPC-2
NC 018106	99.97	ST27	blaOXY-1-1	99.88	blaNDM-1
CP089315	99.9787	ST27	blaOXY-1-1	99.88	_
NZ CP023185	99.9977	ST27	blaOXY-1-1	99.88	blaKPC-2, blaNDM-1, blaNDM-5	IncX3
NZ CP022348	100	ST27	blaOXY-1-1	99.88	blaKPC-2, blaNDM-1, blaNDM-5	IncX3
